# Supplementary material for: Closed-Loop Microreactor on PCB for Ultra-Fast DNA Amplification: Design and Thermal Validation
Source: Micromachines (Basel). 2023 Jan 10;14(1):172. doi: 10.3390/mi14010172 (PMC9860919; doi:10.3390/mi14010172)
Supplement: Supplementary file 1 [file micromachines-14-00172-s001.zip]

Archive with 1 entries (1 files):
- micromachines-2127880-supplementary.pdf
